# Supplementary material for: Thermoelectric Generator Using Polyaniline-Coated Sb2Se3/β-Cu2Se Flexible Thermoelectric Films
Source: Polymers (Basel). 2021 May 9;13(9):1518. doi: 10.3390/polym13091518 (PMC8125897; doi:10.3390/polym13091518)
Supplement: Supplementary file 1 [file polymers-13-01518-s001.zip]

Archive with 1 entries (1 files):
- polymers-1198915-supplementary.pdf
